# Supplementary material for: Coxsackievirus A6 U.K. Genetic and Clinical Epidemiology Pre- and Post-SARS-CoV-2 Emergence
Source: Pathogens. 2024 Nov 20;13(11):1020. doi: 10.3390/pathogens13111020 (PMC11597771; doi:10.3390/pathogens13111020)
Supplement: Supplementary file 1 [file pathogens-13-01020-s001.zip]

Archive with 1 entries (1 files):
- pathogens-3312560-supplementary.pdf
